# Supplementary material for: Characterization of Skeletal Muscle Biopsy and Derived Myoblasts in a Patient Carrying Arg14del Mutation in Phospholamban Gene
Source: Cells. 2023 May 17;12(10):1405. doi: 10.3390/cells12101405 (PMC10216566; doi:10.3390/cells12101405)
Supplement: Supplementary file 1 [file cells-12-01405-s001.zip]

Archive with 1 entries (1 files):
- cells-2317337-supplementary.pdf
